# Supplementary material for: Synthesis, Antibacterial Activity, and Mechanism of C-6 Aminated β-Carboline Derivatives Against MRSA
Source: Antibiotics (Basel). 2026 Mar 26;15(4):339. doi: 10.3390/antibiotics15040339 (PMC13114192; doi:10.3390/antibiotics15040339)
Supplement: Supplementary file 1 [file antibiotics-15-00339-s001.zip]

Archive with 1 entries (1 files):
- antibiotics-4183993-supplementary.pdf
